# Supplementary material for: Molecular analysis of BRCA1 and BRCA2 genes in La Rioja (Spain): five new variants
Source: Hered Cancer Clin Pract. 2024 Oct 22;22:22. doi: 10.1186/s13053-024-00296-2 (PMC11495111; doi:10.1186/s13053-024-00296-2)
Supplement: Supplementary file 1 — Supplementary Material 1 [file 13053_2024_296_MOESM1_ESM.xlsx]

## Sheet: Hoja1
	Table 6: Clinical characteristics of families with pathogenic variant (PV) in the BRCA1 and BRCA2 genes
	BRCA1										BRCA1
Family	Testing tumor	Study criteria	Origin	Origin of the family	Age of diagnosis	nº BC cases	Age of diagnosis	nº OC cases	Age of diagnosis	Other tumors	Pathogenic variant	Family members studied	Positive cases
1	ovarian	III breast-ovarian	La Rioja		53	2	32.47	1	53	lung, bladder,cerebral tumor	c.5123C>A	12	4
2	bilateral breast	III breast-ovarian	La Rioja		32, 47 bil	6	31,60,60,87,54	1	75	lung (4), gastric, esophagus, colon	c.5123C>A	12	11
3	breast	III breast	La Rioja		33	5, 1bil	29 y 34 bil, 33, 50, 50	0		no	c.5123C>A	0	0
4	breast and ovarian	III breast-ovarian	La Rioja		68	5	50, 30, 36, 38	1	55	cerebral tumor	c.5123C>A	3	2
5	Healthy, PV detected in the family, studied in another community	II-D	La Rioja		Family member	2	47, 58	0		No	c.5123C>A	2	0
6	breast	I-D	La Rioja		38	1	38	0		No	c.5123C>A	5	3
7	ovarian	III breast-ovarian	La Rioja		71	2	36, 44	2	71, ?	leukemia	c.5123C>A	10	8
8	Healthy, PV detected in the family, studied in another community	I-B	La Rioja	Barcelona	Family member	1	26	0		lung (2), pancreas	c.5123C>A	0	0
9	breast	III breast-ovarian	La Rioja	Galicia	54	3	57, 55	1	30	larynx	c.211A>G	2	0
10	breast and ovarian	II-C	La Rioja		57	2	40	1	67		c.211A>G	0	0
11	Healthy, PV detected in the family, studied in another community	III breast-ovarian	La Rioja	Barcelona	Family member	2	47, ?	1	49	colon	c.211A>G	0	0
12	breast	III breast	La Rioja	Alicante	39	6	37-40 bil, 43, ?, ?, 40, 40	?		no	c.68_69delAG	1	0
13	gastric, breast, ovarian	II-D	La Rioja	Toledo	61	2	42, 44	0		gastric (3)	c.68_69delAG	0	0
14	ovarian	III breast-ovarian	La Rioja		42	4	?	2	42, 39	lung	c.81-2A>T	1	0
15	breast	III breast	La Rioja		49	3	45, 47	0		bladder	c.81-2A>T	2	0
16	ovarian	II-C	La Rioja		49	1	42	1	49	gastric	c. 4038_4039delAA	1	0
17	Healthy, PV detected in the family, studied in another community	III breast-ovarian	La Rioja	Navarra	Family member	6	42,50,31,33,44,67	6	42,50,31,33,42	lung	c. 4038_4039delAA	0	0
18	ovarian	III breast-ovarian	Romania		37	2	40, 30	1	37	No	c.5266dupC	0	0
19	breast	II-D	Polonia		37	2	37, 40	1	60	No	c.5266dupC	0	0
20	breast	III breast	Romania		53	3	36, 59	0		no	c.135-2A>G	0	0
21	ovarian	III breast-ovarian	La Rioja		48	5	44, 44, 80, 60	1	48	lung, gastric	c.303T>G	1	1
22	Healthy, PV detected in the family, studied in another community	I-E	Ecuador		Family member	0		1	49	No	c.442-1G>T	1	1
23	Healthy person	II-D	La Rioja		Healthy	2	33, 47	0		gastric, colon	c.959delG	0	0
24	breast	I-D	La Rioja		35	3	75, 90				c.1912delG	0	0
25	Healthy, PV detected in the family, studied in another community	I-E	La Rioja		Family member	0		2	44, 52	prostate, larynx, colon	c.1961delA	0	0
26	Healthy, PV detected in the family, studied in another community	II-D	La Rioja		Family member	2	48, 42	0		colon	c.3607C>T	1	0
28	ovarian	III ovarian	Romania		37	0		3	55, 40	cerebral tumor, colon, gastric	c.4591delG	1	0
27	breast	III breast-ovarian	La Rioja		33	3	78, 40	1	53		c.4675+1G>A	6	1
29	Healthy, PV detected in the family, studied in another community	III breast-ovarian	La Rioja		Family member	2, 1 bil	40, 42 y 68 bil	1	60	leukemia	c.5194-2A>G	1	0
30	Healthy person	II-C	Romania		Healthy	2	54, 34	1	48	No	c.5536C>T	0	0
31	breast	II-D	La Rioja		36	2	40	0		larynx, lung, colon (2)	Del Ex 1A-1B-2	2	1
32	Healthy, PV detected in the family, studied in another community	III breast-ovarian	La Rioja		Family member						Del Ex 23 y 24	15	5
	BRCA2										BRCA2
Family	Testing Tumor	Study criteria	Origin	Origin of the family	Age of diagnosis	nº BC cases	Age of diagnosis	nº OC cases	Age of diagnosis	Other tumors	Pathogenic variant
33	ovarian	II-C	La Rioja		55	1	72	1	55	No	c.6024dupG	1	0
34	breast	III breast-ovarian	La Rioja		43	2	43, 72	1	57	prostate, larynx	c.6024dupG	3	2
35	male breast	II-B	La Rioja		63	2	82	0		lung, gastric	c.6024dupG	6	1
36	breast	II-D	La Rioja		76	2	92	0		endometrium, pancreas	c.6024dupG	4	1
37	breast, Hodgkin disease	III breast	La Rioja		60	3	54, 52	0		uterus, leukemia, gastric (3), melanoma	c.6024dupG	22	14
38	ovarian	III breast-ovarian	La Rioja		42	1	50	2	69	pancreas	c.6024dupG	5	4
39	breast	III breast	La Rioja		40	5	36,45-69 bil, 50, 45	0		prostate, gastric (2)	c.2808_2811 del ACAA	1	0
40	Healthy, PV detected in the family, studied in another community	III breast	La Rioja	Salamanca	Family member	8	49, 50, ?	0		uterus	c.2808_2811 del ACAA	1	1
41	Breast, PV detected in the family, studied in another community	III breast	La Rioja	Burgos	43	6	47, 53,76,80, 44	0		colon	c.2808_2811 del ACAA	4	2
42	Healthy person	I-B	La Rioja		Healthy	1	26	0		leukemia(2), larynx	c.2808_2811 del ACAA	0	0
43	breast	II-D	La Rioja		55	2	57	0		uterus, lung (2), bladder, leukemia, gastric	c.2808_2811 del ACAA	3	2
44	breast	III breast	La Rioja		37	3	40, 50	0		prostate, gastric(2)	c.2457delA	6	1
45	Healthy person	I-B	La Rioja		Healthy	1	27	0		gastric (3)	c.2457delA	2	0
46	condroblastoma, PV detected in the family, studied in another community	II-C	La Rioja		Family member	1	70	peritoneal carcinomatosis	40	Ca.prostate, melanoma	c.2701delC	3	1
47	breast	III breast-ovarian	La Rioja		47	6	70, 60, 40, 40, 60	1	30	kidney, prostate, gastric	c.2701delC	2	1
48	breast	III breast	La Rioja		73	4	59, 55, 74	0		no	c.5116_5119delAATA	4	2
49	breast	III breast	La Rioja		45	3	74, ?	0		No	c.5116_5119delAATA	5	1
50	breast	I-B	La Rioja		39	1		0		prostate, leukemia, colon	c.6275delTT	2	0
51	male breast	I male breast	La Rioja		61	1		0		gastric	c.6275delTT	0	0
52	ovarian	III breast-ovarian	La Rioja		61	2	50, 30	2	50	cerebral tumor, pancreas, testicle, gastric	c.7558C >T	4	0
53	male breast	II-B	La Rioja		46	2 (males)	60	0		lung (2)	c.7558C >T	0	0
54	breast and uterine, PV detected in the family, studied in another community	III breast-ovarian	La Rioja	Salamanca	56	2	40	1	52	endometrium	c.7617+1G>A	3	0
55	pancreatic	II-D	La Rioja	Salamanca	66	2	65, 53	0		pancreas, colon	c.7617+1G>A	3	0
56	breast	II-A	La Rioja	Toledo	37	2, 1 bil	37, 57	0		lung, colon	c.262_263delCT	7	3
57	ovarian	I-E	La Rioja		53	0		1		gallbladder, liver	c.1128delT	10	3
58	in situ breast cancer	II-C	La Rioja		53	2	60	1	46	lung (2)	c.1363_1369delTCAGAGA	1	0
59	peritoneal carcinomatosis (probable ovarian origen)	III breast-ovarian	La Rioja		55	2	40, 50	1		No	c.1397dupA	2	2
60	breast	II-D	La Rioja		57	2	44	0		prostate	c.1586delTinsCA	1	1
61	breast	III breast	La Rioja		61	6	45, ?	0		thyroid, rectal cancer	c.3264dupT	5	3
62	ovarian	III breast-ovarian	La Rioja	Galicia, Cadiz	63	2	49	1	63	gastric	c.3680_3681delTG	0	0
63	breast	III breast-ovarian	La Rioja		42	4	38, 80, ?	1	?	liver (2), lung, kidney, prostate, colon	c.3860delA	3	3
64	pancreatic	pancreatic-melanoma	La Rioja		45	0		0		colon	c.4234_4236delACTinsC	7	6
65	breast	III breast-ovarian	La Rioja		43	3	55.58	1	?	No	c.5576_5579delTTAA	1	1
66	Healthy person	II-D	Romania		Healthy	2	27, ?	0		gastric (2)	c.8021delA	0	0
67	ovarian	I-E	Ecuador		43	0		1		pancreas	c.8387delC	3	1
68	Healthy, PV detected in the family, studied in another community	III breast	La Rioja	Ciudad Real	Family member	3	42, 45, 42	0		próstata, pulmón	c.8632+2T>G	0	0
69	breast	III breast	La Rioja		34	3	43, 60	0		lung, gastric	c.9026_9030delATCAT	0	0
70	breast	III breast	Colombia		39	6	25, 69, 40, 50, ?	0		cervix, gastric, colon	c.9246dupG	2	1
71	Healthy, PV detected in the family, studied in another community	III breast	La Rioja	Murcia	Family member	4 (1 male)	34, 50, 40, 50	0		No	Deletion ex 2	0	0
